# Supplementary material for: Calponin 3 Regulates Myoblast Proliferation and Differentiation Through Actin Cytoskeleton Remodeling and YAP1-Mediated Signaling in Myoblasts
Source: Cells. 2025 Jan 18;14(2):142. doi: 10.3390/cells14020142 (PMC11764405; doi:10.3390/cells14020142)
Supplement: Supplementary file 1 [file cells-14-00142-s001.zip]

Archive with 2 entries (2 files):
- Supplementary Figure S1.pdf
- Supplementary Table S1-S3.pdf
